# Supplementary material for: Molecular Characterization and Expression of SPP1, LAP3 and LCORL and Their Association with Growth Traits in Sheep
Source: Genes (Basel). 2019 Aug 14;10(8):616. doi: 10.3390/genes10080616 (PMC6723280; doi:10.3390/genes10080616)
Supplement: Supplementary file 1 [file genes-10-00616-s001.zip]

Archive with 6 entries (6 files):
- Figure S2.png
- Figure S3.png
- Figure S4.png
- Figure S5.png
- Supplementary fileú¿annotation for supplementary tables ).docx
- Figure S1.png
